# Supplementary material for: Dimeric Ankyrin with Inverted Module Promotes Bifunctional Property in Capturing Capsid to Impede HIV-1 Replication
Source: Int J Mol Sci. 2023 Mar 9;24(6):5266. doi: 10.3390/ijms24065266 (PMC10048781; doi:10.3390/ijms24065266)
Supplement: Supplementary file 1 [file ijms-24-05266-s001.zip]

Archive with 1 entries (1 files):
- ijms-2236196-supplementary.pdf
